# Supplementary material for: Vitamin D Deficiency Does Not Affect Cognition and Neurogenesis in Adult C57Bl/6 Mice
Source: Nutrients. 2024 Sep 2;16(17):2938. doi: 10.3390/nu16172938 (PMC11396937; doi:10.3390/nu16172938)
Supplement: Supplementary file 1 [file nutrients-16-02938-s001.zip]

Archive with 3 entries (3 files):
- Supplemental Data File S1.pdf
- Supplemental Data File S2.pdf
- Supplemental Data File S3.pdf
